# Supplementary material for: Dataset on physicochemical and microbial properties of raw water in four drinking water treatment plants based in South Africa
Source: Data Brief. 2020 Jun 9;31:105822. doi: 10.1016/j.dib.2020.105822 (PMC7304003; doi:10.1016/j.dib.2020.105822)
Supplement: Supplementary file 1 [file mmc1.xlsx]

## Sheet: Vaalkop Raw 2
	pH	Conductivity	Chloride	Sodium	Potassium	Hardness	Alkalinity, Tot.	Prec. Potential*	Turbidity	Colour	Total coliform	E. coli	Organic Carbon, Diss.	Chlorophyll	Nitrites	Ammonium	Nitrates	Phosphate	Iron	Manganese	Sulphate
Units		mS/m	mg/L	mg/L	mg/L	mg/L as CaCO3	mg/L as CaCO3	mg/L as CaCO3	NTU	mg/L Pt.	Counts/100 mL	Counts/100 mL	mg/L	µg/L	mg/L	mg/L	mg/L	mg/L	mg/L	mg/L	mg/L
Jul-11	8.13	49.4	44.8	37.1	4.6	178.9	100.1	2.2	5	24	4403	64	2.1	3.06	0.02	0.276	2.21	0.3	134	10	80
Aug-11	8.07	53.7	52.1	35.1	4.8	186	117.1	5	5	22	1860	31	4.4	1.914	0.07	0.244	1	0.6	210	18	78
Sep-11	8.16	56.2	50.5	38.3	5.3	215.9	103.9	5	3	25	2565	15	2.95	2.143	0.11	0.234	1.168	0.01	98	23	90
Oct-11	8.34	57	55.6	37.4	5	202.5	111	7.9	5	24	8458	23	3.9	6.248	1.09	0.19	6.287	0.1	80	25	81.1
Nov-11	8.35	59.8	53.2	40.4	5.6	192.3	115.7	7.6	9	26	7838	3	4.93	7.037	1.66	0.207	1.213	0.027	43	18	77.4
Dec-11	8.22	62.9	59	51.1	10.6	210.3	80.2	3.6	10	37	4400	17	7.91	7.037	0.09	0.265	0.669	0.25	50	13	77
Jan-12	8.51	66.6	67.6	44.3	6	188.6	77.7	4.7	15	39	35184	111	7.045	7.037	0.04	0.11	4.055	0.1	12	14	76.4
Feb-12	8.59	65.6	74.3	49.4	6.5	165.6	109.4	7.7	11	37	18810	129	8.2767	0.86	0.01	0.271	4.82	0.3	38	10	62.5
Mar-12	8.31	58.8	79.8	49.4	6.5	165.6	81.3	7.7	12	34	16622	105	7.25	12.23	0.01	0.178	3.826	0.3	110	50	65.5
Apr-12	8.45	61.5	82.1	49.4	6.5	165.6	84.7	7.7	21	40	17000	2	6.84	12.23	0.01	0.495	3.659	0.018	110	10	67.1
May-12	8.76	60.88	86.3	48	7	179.84	81.05	-26.1	12.25	34	20075	825	8.15	28.98	0.06	0.23	3.29	0.05	30	30	74.21
June-12	8.64	62.72	85	54	7.4	186.5	113.07	10.9	9.93	32	17672	9	1.9	9.84	0.02	0.24	3.02	0.08	50	20	76.5
July-12	8.87	65.47	86.4	50	7	205.37	145.7	10.9	6.01	26	25200	7	4	5.73	0.02	0.11	2.1	0.11	40	30	70.37
Aug-12	8.61	63.96	95.2	53	7.7	220.13	140.11	11.23	14.64	25	37800	6	3.2	39.7	0.02	0.33	1.9	0.03	80	40	74.75
Sep-12	8.23	67.25	85.7	68	8.5	229.54	143.14	2.77	2.91	30	151925	3	5	39.7	0.11	0.18	1.45	0.1	90	50	72.51
Oct-12	8.28	68.3	91.8	57.75	8.79	207.23	149.27	3.75	3.11	48.5	75950	10	3	39.7	0.07	0.35	3.35	0.01	40	20	70.55
Nov-12	8.01	71.12	96.7	58.13	7.61	235.01	135.77	1.26	14.87	37	17050	21	8	14.36	0.08	0.5	3.5	0.15	220	30	89.75
Dec-12	8.11	69.5	92.4	57.9	7.88	190.67	136.15	1.99	14.34	45	9500	3	7	7.21	0.05	0.37	3.67	0.01	240	30	49.12
Jan-13	7.96	64.85	83.5	54.7	7.44	177.81	124.85	2.08	24.53	41	NR	4.4	8	26.17	34.81	0.33	4.14	0.03	190	80	76
Feb-13	8.27	65.2	86.4	57.41	8.07	180.89	132.58	5.03	9.5	27	60450	1	8	52.1	1.68	0.21	2.88	0.1	110	20	74
Mar-13	7.93	63.38	76	61	8.3	162.8	125.51	2.4	7.56	33	27140	6	6.84	42.1	2.06	0.06	2.16	0.06	30	30	78
Apr-13	7.64	64.88	78.5	56	9.2	156.96	132.63	4.4	13.29	37	25100	10	10	15.99	3.07	0.08	1.38	0.05	150	30	78
May-13	7.17	65.64	75.4	59	8.8	191.32	138.07	-24.23	9.78	41.6	18092	67	5	13.77	2.91	0.05	1.49	0.05	360	240	74
June-13	8.59	63.46	81.1	72.3	10.27	199.89	137.95	13.04	6.4	30	25406	1	4.4	52.41	3.56	0.02	2.84	0.03	40	30	76
July-13	8.71	66.57	82.2	60.04	8.37	198	135.75	15.33	6.21	23	14783	3	9	63.63	2.54	0.02	7.44	0.05	80	20	86
Aug-13	8.75	66.56	76.8	85.84	12.8	204.12	135.17	19.8	5.74	25.4	2295	3	3.9	83.5	7.02	0.06	2	0.04	32.72	10	84
Sep-13	8.4	66.38	75.7	85.84		185.68	135.29	20.3	3.66	21	1193	2	6.5	39.54	1.18	0.03	1.67	0.05	89.95	17.97	68
Oct-13	8.27	65.88	93.1	52	7.8	151.23	127.94	4.35	3.7	19.5	7560	425	4	32.5	1.1	0.05	1.03	0.05	119.75	62.5	74
Nov-13	8.47	65.62	90.9	58.25	8.07	165.88	134.79	8.84	6.32	32	3675	12	5	42.48	1.34	0.07	0.44	0.05	87.2	51	90
Dec-13	8.13	66.37	94.8	58.25		175.91	125.88	2.6	5.9	19.33	656.67	19	10	29.51	0.22	0.14	0.44	0.04	132.73	5.01	NR
Jan-14	7.88	67.72	82.1	55.09	7.77	145.56	121.97	-2.4	8.5	41.5	938.33	53	6	9.26	0.25	0.32	1.3	0.04	103.01	32.5	58.54
Feb-14	8.06	47.35	66.1	46	8.2	144.04	127	3.47	229	1185	9050	356	6.84	15.92	0.25	2.06	0.62	0.07	1452	137.26	51.66
Mar-14	7.64	27.94	28.82	18	5	96.36	64	-5.6	204.7	626	5675	150	3	7.63	0.33	1.85	0.47	0.09	2940	148.01	27.26
Apr-14	7.25	24.51	13	13.91	4.68	82.45	62.72	-15.18	197	1009	978	40	7.84	5.18	0.28	1.85	0.66	0.06	2332	104.44	26.55
May-14	7.57	35.5	33.84	17.41	3.81	86.07	88.61	-6.94	49.74	155.2	402.8	7	6.18	7.3	2.88	0.76	2.03	0.05	820.58	35.07	72.03
June-14	7.95	44.02		25.52	4.51	102.89	94.9	0.38	11.73	70	1074	1	14.29	21.92	0.25	0.27	0.74	0.03	336.18	41.98	78.3
July-14	8	51.33	38.75	27.57	4.37	107.24	95.51	2.2	7.35	33.67	3227	0	10.04	1.72	0.25	0.11	0.82	0.03	216.27	35.8	98.87
Aug-14	8.1	161.5	64.99	39.57	5.79	145.09	104.47	2.55	4.74	34.4	651	1	7.12	13.55	0.26	0.16	1.46	0.02	91.16	10	81.71
Sep-14	8.31	60.62	42.17	43.12	6.1	209.95	103.67	7.42	3.67	26.8	95.6	0	6.23	12.07	1.15	0.3	0.75	0.01	42.51	22.72	92
Oct-14	8.02	63.2	44.96	45.19	5.89	163.45	113.25	2.1	3.65	24.5	184.5	1	8.84	12.07	0.47	0.24	0.44	0.01	77.25	56.88	115.27
Nov-14	7.99	65.72	49.02	45.19	5.89	163.45	122.1	3.35	5.97	24.75	878	6.25	7.63	5.61	0.28	0.14	0.67	0.02	33.05	30.25	91.38
Dec-14	8.27	67.6	92.94	45.19	5.89	183.67	329.06	7.8	5.98	26.4	995	51.6	7.78	19.78	0.06	0.05	0.84	0.16	14.75	61	91.19
Jan-15	8.05	68.2	68.81	54	7.2	187.84	106.15	1.52	9.65	36	1285	41.8	6.87	19.03	0.06	0.07	0.51	0.13	19.6	64.2	63.71
Feb-15	8.05	70.46	88.37	62	7.5	249.33	115.98	3.17	9.33	32.8	2909	1	7.15	28.4	0.16	0.21	0.52	0.29	37.5	247.67	99.48
Mar-15	8.16	71.5	95.05	62	7.5	230.7	139.89	5.75	12.78	24.2	3881	2.2	5.98	19.09	0.06	0.09	0.58	0.2	20	43.25	89.35
Apr-15	7.86	73.55	96.43	41.72	5.49	174.85	125.94	5.75	13.13	53	472	7	12.4	5.42	0.07	0.1	0.9	0.22	84.07	86.73	92.32
May-15	8.47	71.15	91.46	41.72	5.49	212.43	127.87	6.7	28.13	76	2884	11.25	11.81	22.65	0.08	0.09	NR	0.2	289.45	11.13	96.33
June-15	8.47	70.55	84.23	41.72	5.49	212.43	130.51	6.7	28.84	97	292	13.8	11.81	42.37	0.06	-0.02	0.64	0.2	NR	NR	98.69
July-15	8.25	71.72	87.46	41.72	5.49	212.43	140.74	10	15.95	42.75	153.5	4.75	14.98	42.37	0.08	0.07	1.51	0.2	245.96	97.25	97.88
Aug-15	8.19	73.3	83.52	62	8.1	248.86	143.24	7.93	9.52	29.33	3783	10	4.33	4.58	0.09	0.06	1.33	0.2	137.6	18.75	94.17
Sep-15	8.42	73.86	86.17	70.64	8.92	248.86	144.92	17.8	8.43	20.8	8240	15	4.33	22.87	0.09	0.08	0.52	0.39	82.88	27.77	94.86
Oct-15	8.41	73.37	87.15	60.58	10.76	213.65	133.13	17.8	12.63	23.75	3175	13	9.59	21.35	0.07	0.25	NR	0.32	16.47	35.42	81.51
Nov-15	8.32	77.32	85	66.85	9.14	188.13	137.78	14.97	19.14	23.6	3225	6.25	9.26	35.49	0.09	0.09	0.5	0.2	53.22	10	87.7
Dec-15	8.32	77.32	85	66.85	9.14	188.13	137.78	14.97	19.14	23.6	3225	6.25	9.26	35.49	0.09	0.09	0.5	0.2	53.22	10	87.7
Jan-16	8.57	78.28	84.57	58.7	8.43	192.23	133.09	14.97	24.55	24.75	2950	10	9.87	54.92	0.06	0.03	0.5	0.41	42.03	10	76.05
Feb-16	8.24	73.62	85.66	74.64	11.06	155.79	156.82	7.43	25.48	19.6	1001	4	10.26	96.88	0.06	0.04	0.5	0.2	141.35	10	20
Mar-16	8.6325	62.25	84.916	64.29	11.13	166.014	122.848	13.4	68.7	59	1312.5	30	9.361	48.7625	0.063	0.042	0.5	0.27525	305	129	83.074
Apr-16	8.43	57.8	65.818	87.46	5.446	150.35	113.105	5.2	26.725	18.5	5975	7.5	8.253	61.33	0.063	0.0325	0.5	0.2915	186.75	119.75	58.462
May-16	8.44	70.78	69.77	61.52	7.89	158.61	191.27	14.56	29	27	3060	7.2	7.85	60.83	0.06	0.04	0.5	0.2	111.76	123.6	65.39
June-16	8.79	62.15	65.88	61.52	7.89	164.77	185.46	22.15	28.25	24	900	5	8.71	59.97	0.06	0.05	0.64	0.2	377.01	65	73.04
July-17	7.09	49.88	65.88	61.52	7.89	156	109	-10	12.48	35	905	5	7.32	30	0.04	0.0024	0.8	0.2	377.01	44	73.04
Aug-17	7.98	53.4	50	61.52	5.4	185	136	-40	8.31	60	1641	3	7.79	35	0.094	0.043	0.6	0.2	124	14	53
Sep-17	8.41	54	55	42	6	174	123	11	5.97	44	721	8	7.33	23	0.06	0.078	0.3	0.2	148	100	53
Oct-17	8.11	57.16	61	46	6.3	174	117	-5	5.97	131	3217	8	6.61	20	0.08	0.12	1.4	0.2	303	50	70
Nov-17	8.13	61.2	64	54	7.5	139	120	6	5.97	110	3853	5	5.24	23	0.038	0.15	0.3	0.2	185	48	68
Dec-17	7.94	62.07	66	52	7.9	189	121	5	5.97	126	2817	4	5.37	20	0.043	0.098	0.2	0.2	15	2.4	72
Jan-17	8.33	60.64	80	60	7.8	121	113	6	5.97	153	13863	7	6.77	59	0.02	0.2	0.3	0.2	74	81	78
Feb-17	7.02	26.51	19	18	5	65	16	-50	234.8	1524	2720	6	8.23	36	0.18	0.2	0.4	0.03	92	6.1	23
Mar-17	7.35	31.35	28	20	5	88	62	-10	100.1	423	2913	7	8.66	9.1	0.012	0.015	0.9	0.08	27	8.1	38
Apr-17	7.45	33.9	30	0	5	102	71	-7	17.525	75	838	3	5.57	23	0.015	0.057	0.3	0.03	17	22	32
May-17	7.34	39.98	34	25	5	116	86	-10	17.525	63	4967	5	5.57	1.8	0.16	0.057	0.6	0.03	6.5	6.6	47
June-17	7.94	45.65	56	28	6	149	103	9.8	30.375	118	2725	40	8.4	5	0.03	0.18	0.9	51	41	5.7	51
July-17	7.09	49.88	48	38	5	156	109	-10	12.482	35	904	5	7.32	30	0.04	0.024	0.8	0.03	102	2.4	59
Aug-17	7.98	53.4	50	42	5.4	185	116	-40	8.31	60	1641	3	7.97	39	0.094	0.043	0.6	0.03	124	44	53
Sep-17	8.41	54	55	42	6	174	123	11	5.97	44	721	8	7.33	38	0.06	0.078	0.3	0.03	148	100	53
Oct-17	8.11	57.16	61	46	6.3	165	117	-5	15.93	131	3217	8	6.61	38	0.08	0.12	1.4	0.03	303	50	70
Nov-17	8.13	61.2	64	54	7.5	139	120	6	17.73	110	3853	5	5.24	73	0.038	0.15	0.3	0.03	185	48	68
Dec-17	7.94	62.07	66	52	7.9	189	121	5	16.47	126	2817	4	5.37	55	0.043	0.098	0.2	0.03	15	2.4	72
Jan-18	8.33	60.64	80	60	7.8	121	113	6	27.84	153	13863	7	6.77	156	0.02	0.2	0.3	0.03	74	81	78
Feb-18	8.36	62.9	78	50	8.3	145	110	3	32.58	204	14913	6	7.71	108	0.01	0.19	0.2	0.03	179	37	83
Mar-18	8.43	66.18	82	52	8.9	156	93	4	29.59	170	5460	10	7.99	159	0.012	0.11	0.3	0.05	201	22	78
Apr-18	8.25	68.96	78	64	10.4	165	111	1	25.83	165	2411	11	10.7	90	0.024	0.23	0.2	0.03	134	29	81
May-18	8.28	71.58	97	55	8.7	180	126	0.3	22.73	146	2988	47	10.6	21	0.018	0.12	0.3	0.03	178	23	86
June-18	8.77	72.1	91	73	9.6	192	123	0.9	26.14	31	4060	9.9	9.88	183	0.017	0.064	0.5	0.03	4.4	6.4	94
July-18	8.95	73.38	82	52	7.8	214	131	1	29.97	23	1604	5	9.4	185	0.016	0.035	0.2	0.03	7	76	79
Min	7.02	24.51	13	0	3.81	65	16	-50	2.91	18.5	95.6	0	1.9	0.86	0.01	-0.02	0.2	0.01	4.4	2.4	20
Max	8.95	161.5	97	87.46	12.8	249.33	329.06	22.15	234.8	1524	151925	825	14.98	185	34.81	2.06	7.44	51	2940	247.67	115.27
SDV	0.412276	15.9273	20.1271	15.9102	1.8349	38.594	34.5766	12.2626	45.2404	237.368	20102.6	107.476	2.53786	38.0882	3.8717	0.352563	1.41869	5.51993	429.183	46.3392	18.3417
Aver.	8.16662	62.222	70.5445	50.4593	7.18983	172.949	120.183	2.69012	24.9481	107.156	9894.84	35.6488	7.2483	35.4403	0.874706	0.212787	1.36322	0.718138	200.284	44.9049	73.1819
Limits	9.7	170	300	200	50	300	250	20	5	15	10	0.01	10	100	0.9	1.5	11	10	2000	400	500
Treatability	0.841919	0.366012	0.235148	0.252296	0.143797	0.576498	0.480732	0.134506	4.98963	7.14371	989.484	3564.88	0.72483	0.354403	0.971895	0.141858	0.123929	0.0718138	0.100142	0.112262	0.146364

## Sheet: Klipdrift 2
	pH	Conductivity	Chloride	Sodium	Potassium	Hardness	Alkalinity, Tot.	Prec. Potential	Turbidity	Colour	Total coliform	E. coli	Organic Carbon, Diss.	Chlorophyll	Nitrites	Ammonium	Nitrates	Phosphate	Magnesium	Calcium	Sulphate
Units		mS/m	mg/L	mg/L	mg/L	mg/L as CaCO3	mg/L as CaCO3	mg/L as CaCO3	NTU	mg/L Pt.	Counts/100 mL	Counts/100 mL	mg/L	µg/L	mg/L	mg/L	mg/L	mg/L	mg/L	mg/L	mg/L
Jul-11	8.94	43.1	29.9	31.8	3	157.7	125.9	17.8	4	33	4473	224	5.1	1.6	0.1	0.18	3.73	0.9	19.4	31.2	32
Aug-11	9.11	44.8	30.6	30	4.8	164.1	145.1	30.9	5	26	1608	224	3.6	5.1	0.2	0.18	1.61	1.3	20.3	32.2	30
Sep-11	8.3	47.2	33.1	33.7	5.4	162.8	128	6.7	7	34	2179	224	4.2	1.7	0.7	0.16	2.18	1.1	20.1	32	45
Oct-11	9.01	46.9	31.9	32.3	5.3	168.6	136.9	26.4	5	28	4325	224	5.95	0.1	1.6	0.27	5.41	0.2	20.7	33.4	45.8
Nov-11	8.69	49.2	29.9	33.6	5.8	165.1	149.4	23.3	11	35	14033	224	5.83	5.3	4.3	0.24	2.45	0.2	19.4	32.1	45.4
Dec-11	8.69	48.5	33.6	23.6	9.8	145.5	108.3	13.8	7	28	22900	224	9.51	4.9	0.1	0.36	1.84	0.2	17.3	29.7	23
Jan-12	8.9	46.8	30.9	31.1	5	139.8	84.7	11	6	36	18261	224	7.5	5.3	0.1	0.15	8.61	0.2	17.2	27.6	40.9
Feb-12	8.78	42.5	34.8	33.3	5.5	136.3	111.4	16.7	10	34	27038	224	8.42	11.5	0	0.1	9.71	0.7	17.9	24.9	34.2
Mar-12	8.6	36.8	34.1	33.3	5.5	0.1	79	16.7	13	44	15933	224	7.35	20.5	0	0.12	4.36	0.7	16	19.8	35.9
Apr-12	8.97	39.5	37	33.3	5.4	0.1	81.8	30.3	20	36	25750	224	6.38	20.5	0.1	0.14	4.69	0.1	17	19.6	35.3
May-12	9.42	40	38.9	32	6.5	117.39	73.72	21.1	5.75	24	11275	232	6.46	9.75	0.01	0.14	4.76	0.33	15	22	41.66
June-12	9.4	41.95	45	33	6.8	126.55	100.45	25	16.17	33	15967	11	6	48.05	0.06	0.18	2.7	0.22	16	24.26	45.1
July-12	8.69	42.7	45	33	6.8	129.04	139.5		7.85	24	39600	300	8	48.05	0.15	0.71	3.5	0.27	16	25	45.1
Aug-12	9.2	44.46	42.9	38	7.5	148.36	128.45	20.37	6.81	25.2	14660	24	10	11.85	0.32	0.32	4.36	0.19	18.6	28.4	39.6
Sep-12	8.77	46.5	42.3	40	7.6	159.89	132.56	3.17	3.13	27	24600	189	2	10	1.41	0.3	3.77	0.2	20.42	29.98	45.77
Oct-12	8.07	44.6	38.6	44.55	7.05	148.38	130.58	1.76	1.45	38.75	17300	76	1.3	9.8	0.36	0.26	4.65	0.14	18.79	28.1	39.61
Nov-12	8.77	44.16	40	35.37	6.21	148.07	127.37	1.04	2.11	26.2	11425	898.6	5.1	2.67	0.24	0.24	3.94	0.24	17.92	29.43	47.42
Dec-12	8.2	46.6	41.4	34.31	6.51	131.37	141.55	2.85	6.4	30	35750	17	6.2	6.98	0.65	0.17	4.85	0.22	16.05	25.85	27.65
Jan-13	8.62	44.44	36.6	32.13	5.44	141.62	137.84	2.22	3.54	33.2	21740	24.4	5.9	9.59	13.09	0.13	5.44	0.22	0.01	27.85	30
Feb-13	8.19	41.97	35.8	33.38	6.15	134.46	120.08	3.4	5.54	38	44300	16	8	12.01	4.09	0.1	2.91	0.07	17.62	24.46	28
Mar-13	8.28	38.7	30.2	32	6.4	113.04	103.8	3	9.83	32	35520	52	1	25.03	16.66	0.09	2	0.05	16.5	17.75	35
Apr-13	7.95	40.45	22.1	30	6	116.99	114.43	3.3	4.04	32	38375	50	6.46	13.58	22.77	0.02	3.56	0.05	17	18.5	35
May-13	6.96	42.76	34.9	35	6.8	133.02	118.04	-52	5.85	32.6	28460	363	6	15.89	28.58	0.02	6	0.05	18.75	22	40
June-13	8.28	45.5	34.9	35	6.8	142.43	121.44	3.87	10.34	33	28700	439	6.49	59.83	15.54	0.03	8.47	0.04	19.22	24.99	37
July-13	8.28	45.5	34.9	35	6.8	142.43	121.44	3.87	10.34	33	28700	439	6.2	59.83	15.54	0.03	8.47	0.04	19.22	24.99	30
Aug-13	8.08	48	34.9	35	6.8	149.4	127.32	3.3	2.05	24	20000	52	6.1	3.73	29.97	0.04	16.47	0.07	18.15	29.57	37
Sep-13	8.19	50.83	39.8	35	6.8	145.68	138.21	3.4	3.05	26.75	9851	135	8	5.5	5.29	0.06	8.66	0.09	17	30	35
Oct-13	8.25	52.35	56	41	7.8	110.94	128.02	3.1	3.57	27.5	11925	5050	7	17.72	7.67	0.11	3.39	0.08	14.71	19.9	50
Nov-13	8.53	48.72	52.5	39.55	7.5	129.18	131.15	7.26	5.46	32	5578	186	2	16.03	6.62	0.05	3.09	0.12	14.82	27.03	44
Dec-13	8.57	48.1	52	39.55	7.5	122.59	116	27.9	4.41	31	24050	162	8	11.03	0.25	0.09	2.08	0.22	14.71	24.57	39.9
Jan-14	8.41	43.32	34.61	29.61	5.85	103.14	112.65	3	10.29	54	8223	234	6.4	30.34	0.29	0.15	3.71	0.14	13.04	19.57	22.73
Feb-14	8.32	38	35.46	31	6.5	114.06	73.33	3.33	23.1	59.5	8633	593	6.46	23.76	0.36	0.26	1.47	0.16	51.33	22.33	32.65
Mar-14	8.2	31.48	28.55	25	6	104.27	86	8.45	30.33	94.5	9775	473	6.32	27.47	0.29	0.55	1.42	0.08	12.75	20.5	28.37
Apr-14	8.14	31.27	15.46	16.09	4.12	107.1	97.07	0.63	23.55	78	10250	237	11.23	26.64	0.25	0.4	486.41	0.07	12.55	21.97	27.54
May-14	8.3	37.18	27.13	19.3	4.31	103.9	108.57	2.02	4.69	36.4	6300	168.4	8.5	3.28	0.25	0.18	2.61	0.09	12.64	20.53	37.52
June-14	8.19	43.2	25.86	26.81	5.64	134.43	167.25	0.9	4.66	44	8800	45	17.08	3.73	0.52	0.41	2.89	0.14	15.73	27.61	59
July-14	7.87	46.8	29.66	26.94	4.35	134.72	128.64	2.1	11.5	59	2300	15	17.21	4.66	0.25	0.1	4.78	0.23	13.71	31.1	32.64
Aug-14	8.26	46.85	29.66	26.94	4.35	122.17	130.01	2.5	2.93	25.5	3300	43	11.21	35.11	1.99	0.17	3.76	0.21	15.18	23.63
Sep-14	8.28	48.62	25.57	33.83	6.9	156.25	136.13	7.74	2.22	37	3489	61.8	9.6	13.42	0.75	0.29	3.33	0.2	16.91	34.39	35.47
Oct-14	8.16	51.25	25	39.33	8.1	162.76	149.48	7.7	7.11	32.5	6018	79	9.78	18.27	0.26	0.58	2.77	0.23	17.58	35.88	53.46
Nov-14	8.61	51.35	29.24	39.33	8.1	162.76	148.55	17	7.68	38	4000	111	12.02	19.83	0.49	0.16	5.04	0.41	15	31.67	49.39
Dec-14	8.89	47.8	25	39.33	8.1	117.21	134.68	4.3	10.94	35.25	5925	76.5	12.66	20.58	0.3	0.04	8.3	0.42	13.77	23.98	47.81
Jan-15	8.73	41.68	43.29	34	7.5	128.46	115.91	11.8	13.48	49	8730	219.4	9.85	26.55	0.33	0.08	5.57	0.67	15.64	25.37	40.36
Feb-15	8.91	37.46	30.39	26	5.6	152.55	111.24	12.32	11.25	35.2	14340	142.4	8.57	36.89	0.26	0.12	3.9	0.41	22.28	23.93	29.72
Mar-15	9.16	39.64	36.01	26	5.6	134.09	129.75	29.73	21.34	24.2	9340	86	9.04	81.59	0.42	0.16	3.79	0.41	17.54	24.44	33.67
Apr-15	8.59	42.5	40.09	42.67	5.62	134.08	144.31	29.73	12.31	37.25	8150	506	9.04	36.81	0.58	0.02	10.19	1.08	15.54	27.78	33.95
May-15	8.46	45.17	39.37	42.6	5.62	148.67	132.68	17	7.57	26.25	9100	165	16.76	14.52	0.37	0.05	8.47	0.81	17.65	30.11	35.33
June-15	7.95	47.5	40.68	50	5.62	148.67	141.48	17	9.72	25.67	8340	755		30.63	0.67	0.55	13	1.16	18	31.03	37.01
July-15	8.3	50.13	40.68	42.67	5.62	148.67	150.41	4	1.65	26.33	6433	118.33	6.11	3.44	0.59	0.74	6.13	0.86	20	35.66	40.2
Aug-15	8.41	51.34	44.23	42	7.8	165.96	206.28	12.7	2.28		5780	193	5.75	19.25	1.07	0.31	6.45	0.98	21.56	30.71	36.37
Sep-15	8.23	52.25	58.94	48.97	8.75	165.96	139.19	12.7	3.33	24.75	5025	118.5	9.3	9.6	1.15	0.75	7	1.03	21.24	35	37.79
Oct-15	8.21	54.63	59.74	39.27	8.01	164.01	140.53	12.7	3.91	28	13800	504	10.76	18.84	1.14	1.16	5	1.36	48.78	26.78	54.63
Nov-15	8.66	58.12	48.32	39.27	8.01	149.48	146.77	1.45	3.39	28.4	10870	181	12.27	7.07	0.97	0.19	10.86	1.3	16.27	32.74	46.89
Dec-15	8.82	57.8	52.27	41.09	8.61	147.37	144.76	21.92	3.92	25.25	6575	178.5	12.56	4.02	1.21	0.13	6.46	1.2	15.66	32.92	47.36
Jan-16	9.03	54.42	50.74	43.41	9.19	136.5	126.42	21.92	9.54	29.75	126325	190	12.77	8.75	0.88	0.06	8.71	1.27	16.18	27.7	52.8
Feb-16	8.55	48.4	44.37	43.21	10.16	112.67	135.85	10.95	4.87	18.6	12200	126.4	12.32	5.25	0.7	0.15	6.93	1.12	13.16	23.18	45.1
Mar-16	8.1	43.05	47.19	46.51	12.19	123.54	107.59	2.03	7.13	34.25	6100	401.25	11.61	4.63	1.17	0.13	14.54	1.6	14.54	25.24	45.14
Apr-16	8.21	49.5	59.74	39.27	9	164.01	140.53	11	3.91	28	13800	400	10.76	18.84	1.14	2.3	6.5	1.36	48.78	26.78	53.2
May-16	8.36	47.56	43.35	29.15	5.11	135.63	178.1	9.12	9.13	25.8	19460	224	284.8	47.12	0.45	0.03	13.91	1.27	15.84	27.91	41.2
June-16	8.19	48.58	44.16	27	5.11	137.05	166.04	7.68	4.02	24	7475	226.75	10.75	4.98	0.69	0.12	12.2	1.33	15.69	28.73	43.52
2016-07-01	8.11	53.6	40.9	28	5.11	140.9	132	11	2.99	5	5800	55	10.75	5	0.32	0.033	3.6	1.95	15.69	43	50
2016-08-01	8.19	54.03	48	30.33	10	150_x0000_	141	14	2.99	3	34200	75	10.75	10	0.18	0.015	3.7	2	15.69	27.5	51.1
2016-09-01	8.11	52.03	47	51	11	145	142	4	3.09	-2	16520	170	11.5	16	2.4	0.76	4.1	3.33	15.69	31.3	45
2016-10-01	7.62	55.5	42	0	0	159	140	8	3.6	22	21800	3780	12.3	13	1.6	0.53	3.9	1.25	15.69	28.7	42
2016-11-01	7.48	51.75	50	0	10	137	140	-8	9.47	44	5800	688	11.9	13	1.8	0.4	3.6	1.33	15.69	29.5	39
2016-12-01	7.67	47.17	42	0	9.3	132	123	-10	3.08	33	5800	688	11.9	61	2.1	0.53	3.6	0.93	15	28	39
2017-01-01	7.79	44.04	40	44	9.4	133	139	3	6.02	26	15080	292	10.8	1.2	1.8	0.35	3.1	0.94	15	28	19
2017-02-01	8.18	40.95	36	36	8	121	112	-0.6	4.33	24	119175	8025	10.2	0	0.45	0.27	3.2	0.95	14	26	29
2017-03-01	8.25	39.15	29	27	6	106	99.1	0.9	3.18	21	25250	1373	11.2	3.1	0.27	0.02	2.8	0.96	12	23	18
2017-04-01	7.94	40.9	33	33	6	121	104	-1	5.41	28	9150	1698	10.7	1.9	0.52	0.035	2.4	0.97	14	25	24
2017-05-01	8.81	44.85	36	33	8	123	109	11	4.76	27	7425	184	12.2	3.7	0.75	0.11	4.3	0.98	14	26	37
2017-06-01	8.53	47.6	40	35	11	111	112	9	1.25	18	7950	123	11.5	4.5	1.2	0.085	4.3	0.99	16	23.3	40
2017-07-01	8.22	49.98	43	43	7	133	118	12	1	17	6020	342	11.7	0	0.51	0.79	5.9	0.1	15	28	37
2017-08-01	8.04	53.78	44	46	8.1	160	127	12	1.76	29	20500	1335	11.3	21	0.46	1.15	6.1	0.101	18	33	29
2017-09-01	7.86	52.27	45	46	9	142	131	-2	1.64	30	8967	217	11.5	13	0.75	1.31	6	0.102	16	30.5	30
2017-10-01	7.95	51.8	47	45	12	136	129	8	19.3	126	29140	249	10	56	0.66	1.97	4.5	0.93	16	28.5	43
2017-11-01	8.58	51.7	50	52	11.6	107	126	11	2.41	28	33667	277	9.05	12	0.2	5.13	3.7	0.87	13	22	40
2017-12-01	7.79	50.25	43	44	11.8	131	115	-3	3.88	39	14650	241	8.32	8.9	0.58	0.78	4.7	1.2	15	27.2	1.6
2018-01-01	7.71	49.86	49	46	11.6	102	129	-4	4.06	28	23320	536	9.64	2.7	0.44	0.3	4.4	1.2	11	21.8	40
2018-02-01	7.89	47.38	44	39	8.4	119	127	-4	3.17	34	27250	668	10.3	2.1	0.23	0.59	3.4	1.5	14	24.6	43
2018-03-01	8.27	41.38	45	35	10.8	131	121	7	24.44	130	12100	200	10.9	3.9	0.097	0.18	3.3	1	15	27.3	39
2018-04-01	7.49	28.7	14	16	6.6	64	63	-10	24.38	169	16200	313	9.32	0.78	0.058	0.1	3.8	0.47	7.3	13.8	24
2018-05-01	7.89	36.73	26	27	4.5	87	90	-0.5	4.65	39	17750	3039	9.99	2.1	0.078	0.048	3.9	0.27	11	17.1	25
2018-06-01	7.87	42.4	30	30	5	90	100	1	0.901	28.3	18000	2999	11	3.5	0.32	1.09	5.4	0.5	9.33	25.1	28.3
Min	6.96	28.7	14	0	0	0.1	63	-52	0.901	-2	1608	11	1	0	0	0.015	1.42	0.04	0.01	13.8	1.6
Max	9.42	58.12	59.74	52	12.19	168.6	206.28	30.9	30.33	169	126325	8025	284.8	81.59	29.97	5.13	486.41	3.33	51.33	43	59
SDV	0.450682	5.81845	9.30444	9.93984	2.20616	29.3764	23.3886	11.4592	6.21438	24.6307	19312.2	1158.65	30.4465	16.6437	5.84332	0.662849	52.5883	0.59605	7.0585	4.85096	9.4481
Aver.	8.35036	45.9314	38.609	34.1877	7.10607	130.939	124.528	7.90036	7.37144	35.7572	17555.3	540.419	12.2923	15.9246	2.54801	0.379833	10.9698	0.653964	17.0882	26.8393	37.7606
Limits	9.7	170	300	200	50	300	250	20	5	15	10	0.01	10	100	0.9	1.5	11	10	100	300	500
Treatability	0.860862	0.270185	0.128697	0.170939	0.142121	0.436462	0.498111	0.395018	1.47429	2.38382	1755.53	54041.9	1.22923	0.159246	2.83112	0.253222	0.997251	0.0653964	0.170882	0.0894643	0.0755212

## Sheet: Wallmannsthal 2
	pH	Conductivity	Chloride	Sodium	Potassium	Hardness	Alkalinity, Tot,	Precipitation Potential*	Turbidity	Colour	Total coliform	E, coli	Organic Carbon, Diss,	Chlorophyll	Nitrites	Ammonium	Nitrates	Phosphate	Magnesium	Calcium	Sulphate
Units		mS/m	mg/L	mg/L	mg/L	mg/L as CaCO3	mg/L as CaCO3	mg/L as CaCO3	NTU	mg/L Pt.	Counts/100 mL	Counts/100 mL	mg/L	µg/L	mg/L	mg/L	mg/L	mg/L	mg/L	mg/L	mg/L
Jul-11	8.8	46.6	44	33	6.6	133.21	116.32	12.9	10.09	29	39183	223	4.1	37.22	0.03	0.19	2.7	0.3	17	25.38	43.27
Aug-11	7.91	46.7	29.5	29.9	5	166.5	151.6	3.2	10	27	10725	152	3	5.2	0.07	0.651	1.66	1.9	20.3	33.2	24
Sep-11	7.82	47.7	32.5	33.2	5.4	185	127.5	1.6	5	31	47256	41	4.75	13	0.28	0.277	2.53	0.05	22.3	37.4	54
Oct-11	8.07	49	31.7	32.6	5.3	175.7	136.2	5.4	4	25	52567.5	54	5.64	0.6	1.82	0.32	3.97	0.2	21.2	35.3	40.8
Nov-11	8.4	38.9	29.2	33.3	8.23	150.85	133	4.7	4.53	22.9	63567.5	50	6	0.9	0.92	0.42	4.32	0.4	20.98	34.3	37.8
Dec-11	8.28	50.1	30.7	37.2	11.1	149.9	111.1	3.9	4	27	18611	228	12.9	1.2	0.17	0.656	1.58	0.3	16.4	33	27
Jan-12	8.49	47.4	31.3	34.9	5.1	121.6	95.5	3.5	7	35	14170	48	6.85	3.56	0.06	0.286	7.5	0.4	15.1	23.7	37.4
Feb-12	8.64	45.2	31.7	33	5.4	135.6	115.7	15.8	8	26	12858	34	7.19	5.2	0.12	0.171	7.37	0.6	17.5	24.9	36
Mar-12	9.24	36.9	44.3	30	6	160	69.5	16	14	36	27142	646	9.06	31.9	0.05	0.111	3.68	0.9	14.98	20.9	36.4
Apr-12	9.2025	38.55	36.6	35	6.8	145.3	85.8533	18.4	14.625	29.25	25325	23	6.15	34.96	0.175	0.26925	4.22925	0.0733333	10.9	19.7	32.57
May-12	9.69	39.72	38.8	32	6.4	117.39	73.1	10.4	11.75	29	23750	8	7.68	23.99	0.04	0.17	4.93	0.18	15	22	39.88
June-12	8.8	46.6	44	33	6.6	133.21	116.32	12.9	10.09	29	39183	223	6.32	37.22	0.03	0.19	2.7	0.3	17	25.38	43.27
July-12	8.42	46.73	45.1	35	6.4	158.18	140.63	3.59	10.76	24	6233	86	5.36	0.29	0.19	0.2	2.13	0.23	20	30	36.34
Aug-12	8.29	47.74	44.7	40	7.6	157.68	134.74	4.17	3.33	22	26258	54	9.1	7.93	0.13	0.32	4.22	0.2	20	29.8	41.8
Sep-12	8.35	47.03	42.6	42	8.2	161.7	134.27	2.07	2.76	22	83994	79	2.5	8	0.37	0.5	5.25	0.32	21	29.74	44.07
Oct-12	8.1	45.5	37.3	42.14	7.11	141.35	126.4	1.51	2.13	36	57767	307	3.4	7.6	0.31	1.27	5.1	0.2	17.28	27.79	36.8
Nov-12	7.88	47.47	39.4	37.06	6.74	158.7	138.42	1.17	4.18	27.25	24467	56	4.3	6.07	0.34	1.68	6.15	0.27	19.14	31.64	47.91
Dec-12	8.59	46	45.9	35.15	6.4	128.13	124.42	1.27	9.48	33	37200	26	11	5.87	0.54	0.84	5.7	0.21	16.59	23.64	49.63
Jan-13	8.02	46.12	38.5	31.82	5.85	139.16	138.78	0.46	3.81	25	19600	28	10.5	13.82	4.51	1.03	5.76	0.29	17	27.38	26
Feb-13	7.93	45.47	34.7	33.21	6.08	131.39	130.42	2.33	3.99	34	45450	59.25	15	8.7	12.27	0.74	3.42	0.08	17.37	23.65	22
Mar-13	8.57	38.62	30.6	35	6.4	113.04	107.25	1.4	12.23	33.4	41440	9	17.75	46.23	30.69	0.08	2.96	0.05	16.5	20	26
Apr-13	7.93	40.8	33.1	34	6.5	125.74	118.89	2.1	6.88	24	25055	14	15.3	44.61	50.86	0.13	2.05	0.05	18.5	20.3	36
May-13	7.676	43.38	32.5	36	7.1	133.225	126.678	-5.33333	9.89	33.4	62600	81	15.8	42.5	36.3222	0.12182	6.874	0.05522	14.75	17.4	35
June-13	8.03	45.88	37.8	36.58	5.72	170.86	132.55	2.38	5.7	25.75	38450	546	13.3	20.49	18.89	0.09	9.59	0.12	23.69	28.92	36
July-13	7.72	49.15	41.8	40.79	6.35	150.93	131.07	-4	1.98	22	10600	158	12.9	4.07	15.38	0.06	17.86	0.07	18.75	29.18	41
Aug-13	7.94	50.54	38.7	39.37	6.97	156.68	145.29	2.03	1.55	27	4560.8	44.6	10.11	10.95	18.27	0.99	6.91	0.13	19.78	29.76	43
Sep-13	8.11	52.03	40.6	40.1	7	144.86	151.73	1.8	1.64	24.75	2150	393	11.2	6.24	10.23	0.28	7.13	0.09	18	28	34
Oct-13	8.15	54	51.8	43	7.9	118.39	138.71	2.8	3.42	29.5	17375	1318	12.3	10.44	8.56	0.23	2.76	0.09	14.34	23.51	48
Nov-13	7.87	44.21	62.8	47.53	9.16	144.77	138.4	-1.84	3.07	28.6	5001	519	13.3	6.74	7.34	0.07	2.32	0.1	16.11	31.12	42
Dec-13	8.6	48.6	51.5	33	8	136.33	119.93	3.85	3.08	30	1426	264.67	13.3	4.19	0.55	0.09	2	0.22	16.9	26.42	35.3
Jan-14	8.27	44.47	44.21	29.45	5.73	107.99	109.03	12.35	11.85	47.5	1654	67	12	14.34	0.36	0.23	4.97	0.17	13.89	20.09	22.54
Feb-14	8.03	41.38	42.24	29	6.4	121.82	103	4.15	10.11	53	2988	10	12.8	2.44	0.37	0.21	0.94	0.15	14.67	24.33	32.75
Mar-14	7.49	33.95	41.71	25	5.9	111.97	74	-9.5	23.09	65.5	1070	36	19	11.12	0.39	0.38	1.31	0.1	13.25	22.75	27.56
Apr-14	8.45	31.63	14	14.03	3.78	107.53	97.65	4.38	27.39	79.5	6175	39	9.78	31.64	0.34	0.34	1.75	0.04	12.22	22.69	25.93
May-14	7.93	109.08	26.84	17.96	4.06	101.92	110.98	-2.78	5.06	37.4	2312	66.6	8.2	7.45	0.36	0.76	1.86	0.11	12.16	20.54	36.8
June-14	7.91	44.84	34.23	27.1	5.82	122.42	136.62	-1.2	5.1	39	3920	72	20.98	11.53	0.36	0.74	1.94	0.15	15.15	23.76	46.28
July-14	7.95	47.6	27.69	40.94	7.89	146.66	136.49	1.6	2.8	30	628	2	12.19	4.88	1.44	0.62	2.89	0.26	11.34	31.31	29.75
Aug-14	7.89	47.94	35.75	31.99	6.54	119.04	140.33	1.58	2.02	34.25	520	52.8	10.38	18.29	1.28	1.04	3.46	0.21	14.56	23.39	27.22
Sep-14	7.84	49.67	25.19	31.4	6.38	132.79	141.55	-1.13	1.57	34.25	9148	6.5	10.56	19.49	3.94	1.12	2.82	0.22	16.16	26.24	139.47
Oct-14	8.06	51.72	25	36.63	7.72	148.39	149.88	4	3.14	34.25	10350	22.25	8.92	36.79	0.27	1.07	2.22	0.22	16.91	31.24	54.45
Nov-14	8.59	51.55	26.14	40.4	9	150.8	154.68	11	6.19	30.5	4538	68.5	10.65	27.79	0.39	0.76	4.17	0.47	15.3	31.37	45.15
Dec-14	9.16	47.7	51.74	45.2	8.3	136.56	136.56	1.6	9.91	36.4	4650	45.4	12.16	39.27	0.43	0.23	8.76	0.4	14.85	29.94	51.83
Jan-15	7.66	40.6	36.64	36	8.2	128.91	112.54	18.44	14.01	17	3415	79.6	8.99	24.22	0.34	0.15	4.38	0.52	15.7	24.93	35.1
Feb-15	8.84	37.38	25	28	5.6	153.11	116.55	12.17	8.66	34	6720	60	8.92	27.47	0.49	0.24	3.75	0.57	22.59	23.64	28.11
Mar-15	7.69	40.18	36.47	33.3	6.9	136.48	134.2	29.3	11.1	28.8	2713	29	7.91	56.77	0.68	0.52	2.59	0.53	17.74	25.08	33.87
Apr-15	8.95	42.32	40.6	42.41	5.35	133.4	134.04	30	10.69	32	3102	16.75	10	32.99	1.07	0.49	6.38	0.88	15.53	27.53	33.97
May-15	8.71	44.72	39.17	33.5	5.9	146.03	131.96	12.6	15.79	26	5000	273	19.11	52.49	0.69	0.31	7.6	0.94	17.89	28.65	35.21
June-15	7.91	47.7	40.27	33.7	6.3	157.2	143.26	11	18.97	31.33	6950	107.5	15	23.17	0.74	0.91	10.2	0.75	19	31.26	38.57
July-15	7.98	51.28	43.42	30.5	3.9	161.3	155.75	1.4	4.46	22	6150	577	18.58	11	0.55	0.35	11.13	0.97	20.2	33.91	35.04
Aug-15	8.06	53.36	45.95	29.98	11	168.64	151.88	6.03	2.2	33	3256	41.4	5.8	3.55	0.84	1.21	6.46	0.99	21.77	31.53	36.3
Sep-15	8.2	53.03	46.39	50.51	9.21	170.8	148.82	8	2.41	25.75	3415	48.25	8.8	9.24	1.66	2.07	7	1.03	22.63	25.1	41.6
Oct-15	8.21	54.38	47.1	38.75	7.89	157.41	142.2	6.9	2.6	30	4325	53.5	9.7	16.44	2.55	1.93	8.3	1.27	14.92	17.11	42.93
Nov-15	8.75	59.08	48.91	37.9	10	158.34	153.03	18.75	3.02	31.8	4020	49.2	12.09	5.39	1.78	0.78	8.6	1.44	16.82	35.38	45.67
Dec-15	8.04	58.03	51.74	39.74	8.06	146.21	147.8	28.42	3.01	24	4675	64.75	13	2.94	1.77	0.7	8.73	1.08	15.58	32.58	51.86
Jan-16	8.77	55.5	50.67	53.43	7.86	139.94	133.89	5.45	4.68	25	5550	101.5	13.68	2.57	1.46	0.43	4.8	1.18	16.71	28.18	20.24
Feb-16	8.23	49.44	47.42	42.01	8.61	115.92	142.95	6.68	4.72	20.2	4360	144.2	11.46	4.02	0.64	0.27	5.82	1.12	13.59	23.76	46.46
Mar-16	8.5	50.96	50	50	11	119	115	9.6	15.6	21.3	4500	438	12	60	1.2	0.3	11	1.4	14	25	44
Apr-16	8.5875	45.75	39.498	60.61	5.477	124.805	113.59	5.925	6.735	22.25	4450	107.5	16.68	4.2575	1.01225	0.15975	11.8523	1.606	13.941	26.7402	40.282
May-16	8.18	48.12	43.41	42.5	7.06	134.22	190.38	7.26	16.1	27.6	4280	161	10.49	79.04	0.47	0.08	10.08	1.28	14.96	28.81	42.92
June-16	7.97	49.75	41.37	43.3	8	120.38	178.26	4.65	4.06	21.25	2068.75	114.5	10.24	7.99	0.83	0.77	9.4	1.39	16.38	20.89	42.34
July-16	7.94	52.9	42.9	33.9	9.3	145.5	132.8	2.7	2.02	20	2530	103	9.43	1.86	43.33	0.91	16.68	1.2	17.75	34.09	41.9
Aug-16	2.41	54.04	45.84	50.4	10.6	150.32	145.6	6.3	2.41	19.4	7020	23	10.54	5.53	2.53	1.66	15.03	1.45	18.12	29.99	40.05
Sep-16	8.11	54.75	46.86	49.5	11.5	140.99	157.78	7.1	3.04	20	9650	23.25	10.4	5.16	1.65	2.44	2.81	0.95	16.52	28.92	42.94
Oct-16	7.89	55.18	53.35	45.2	9.05	157.09	157.35	9.6	2.86	19	4275	135	11.01	45.04	0.82	0.48	3.5	1.23	16.93	34.69	43.74
Nov-16	7.96	52.75	50.85	52.7	10.5	133.35	159.31	2.2	10.44	32.75	10575	328.75	11.7	3.73	1.5	0.14	2.75	2.1	13.94	2.2	41.42
Dec-16	8.34	48.9	41.02	43.7	9.42	129.51	137.7	3.5	3.31	30	4066.67	110	11.26	18.34	1.91	1.85	1.53	0.5	14.95	26.94	37.66
Jan-17	7.71	49.86	46	41	11	102	129	-4	4.06	28	23320	536	9.64	2.7	0.3	0.44	4.4	1.2	11	21.8	40
Feb-17	7.89	47.38	39	48	9	119	127	-4	3.17	34	27250	668	10.3	2.1	0.59	0.23	3.4	1.5	14	24.6	43
Mar-17	7.55	42.17	47	37.8	7	123	98	-6	0.743	13	27250	668	7.29	-0.1	0.01	0.17	1.7	1.8	12	29	26
Apr-17	7.33	41.38	32	32.3	6	122	110	-6	8.53	31	7700	270	11.12	23	1.5	1.21	1.6	0.9	14	26	1.2
May-17	7.64	45.38	35	31	7	122	118	-10	3.59	29	8340	116	12.9	2.9	1.2	2.06	2.5	1.35	14	26	37
June-17	8.09	49.3	40	35	7	128	141	5	1.71	17	15625	71	12	0.6	1.2	3.13	3.6	1.2	0.18	22	31
July-17	7.42	52.48	43	44	8	136	115	-20	1.36	20	4120	39	11.5	6	0.48	5.13	1.9	2.3	16	28	44
Aug-17	7.69	56.7	44	45	8.5	160	162	-40	1.57	33	7650	43	11.5	7.2	0.54	7.67	2.3	2.9	19	33	31
Sep-17	7.95	55.3	44	45	8.6	145	163	3	1.5	23	7550	87	11.5	4	0.76	8.5	2.1	1.9	16	31	51
Oct-17	8.01	35	8.98	45	8.8	133	161	6	2.26	29	9500	138	10.2	63	1	55.33	1.8	3.1	15.03	28	52
Nov-17	7.87	55.33	46	51	12.4	105	156	3	2.55	35	12925	124	8.33	9	0.7	8.98	1.9	2.5	12.91	21	38
Dec-17	7.82	53.13	46	48	11.6	142	153	4	4.01	49	5250	438	8.27	25	0.93	5.23	2.6	1.6	16.28	30	42
Jan-18	7.93	51.96	48	93	10.8	96	145	0.6	4.8	49	10280	87	8.81	15	0.99	4.21	3.4	1.2	11	20.2	36
Feb-18	8.02	48.86	45	38	11.2	120	148	2	4.81	49	5350	155	8.67	7.1	0.72	3.48	1.7	1.3	15	22.4	35
Mar-18	8.08	43.82	43	34	8.6	120	118	0.8	24.66	142	8220	498	9.91	4.8	0.64	2.29	2	1.6	14	24.7	39
Apr-18	7.59	29.22	14	16	5.8	67	73	-10	23.08	147	7020	268	9.03	4.8	0.45	1.48	2.6	0.42	7.4	14.7	23
May-18	7.73	37.95	26	26	4.2	91	103	-0.6	4.36	44	8775	53	10.5	10	0.46	2.92	2.3	0.31	11	17.7	30
June-18	7.79	43.85	33	32	7.1	114	112	-0.5	1.94	20	6854	68	10.1	3.3	0.39	4.43	3	0.51	13	24.4	33
Min	2.41	29.22	8.98	14.03	3.78	67	69.5	-40	0.743	13	520	2	2.5	-0.1	0.01	0.06	0.94	0.04	0.18	2.2	1.2
Max	9.69	109.08	62.8	93	12.4	185	190.38	30	27.39	147	83994	1318	20.98	79.04	50.86	55.33	17.86	3.1	23.69	37.4	139.47
SDV	0.76639	9.04102	9.2655	10.17	1.95294	20.877	23.0872	9.40567	5.81563	20.241	17058	213.594	3.63163	17.1151	9.16301	6.17084	3.52684	0.710529	3.52015	5.50209	14.1533
Aver.	8.08436	47.7779	39.3246	37.9951	7.50258	136.037	130.591	3.97359	6.81896	33.045	14904.3	164.015	10.5005	16.2896	3.72404	1.85682	4.85257	0.771959	16.0093	26.3389	38.659
Limits	9.7	170	300	200	50	300	250	20	5	15	10	0.01	10	100	0.9	1.5	11	10	100	300	500
Treatability	0.833439	0.281046	0.131082	0.189976	0.150052	0.453457	0.522366	0.19868	1.36379	2.203	1490.43	16401.5	1.05005	0.162896	4.13782	1.23788	0.441142	0.0771959	0.160093	0.0877964	0.0773179

## Sheet: Cullian raw 2
	pH	Conductivity	Chloride	Sodium	Potassium	Hardness	Alkalinity, Tot.	Prec. Potential*	Turbidity	Colour	Total coliform	E. coli	Organic Carbon, Diss.	Chlorophyll	Nitrites	Ammonium	Nitrates	Phosphate	Iron	Manganese	Magnesium	Calcium	Sulphate
Units		mS/m	mg/L	mg/L	mg/L	mg/L as CaCO3	mg/L as CaCO3	mg/L as CaCO3	NTU	mg/L Pt.	Counts/100 mL	Counts/100 mL	mg/L	µg/L	mg/L	mg/L	mg/L	mg/L	mg/L	mg/L	mg/L	mg/L	mg/L
Jul-11	7.95	28.7	12.8	20.6	3.1	109.6	80.6	-10.7	29	50	2353	147	3	10.8	0	0.48	1.3	0.1	250	10	13.8	21.1	52
Aug-11	7.62	29.2	12.5	29.9	3.6	111.8	95.4	-24.2	28	64	3840	229.4	3.8	13.5	0	0.42	0.19	0.1	410	30	14.8	20.3	26
Sep-11	7.8	29	14	30	3.3	100	89.8	-19	25.8	63.3	3939	230.1	4	11	0.98	0.5	0.2	0.2	680	35	15	25	24.8
Oct-11	7.53	31.7	16.7	17.1	4.5	119.9	87.5	-22.8	64	110	25425	85	5.58	3.8	0.9	0.87	3.14	0.1	840	20	15.2	22.9	64.7
Nov-11	7.47	32.8	13.3	20.1	4.3	124	98.8	-24.7	66	114	26578	28	5.92	4.3	1.4	0.76	1.31	0.2	430	10	16.2	21.9	51.4
Dec-11	7.46	35.4	14	9.7	7.6	117.9	81.9	-23.8	62	156	29625	446	7.31	4.3	0.2	0.47	0.64	0.1	590	20	14.9	22.6	43
Jan-12	7.43	35.4	12.9	21.6	4.2	107.8	64.2	-23.6	83	274	24832	149.4	8.37	4.3	0.1	0.8	4.13	0.2	730	20	13.3	26.6	55.5
Feb-12	7.32	31.5	11.2	18.8	4	103.8	77.1	-23.6	117	300	25000	904.5	9.82	12.5	0.5	1.38	6.63	3.8	780	50	13.9	20.9	45.1
Mar-12	7.37	27.5	14	18.8	4	103.8	65.1	-11	73	193	13874	678	8.21	17.3	0.3	0.6	3.07	0.1	1050	50	11	17.1	36.3
Apr-12	7.55	27.9	16.3	16.3	4.4	103.8	74.6	-23	49	112	25625	2.5	6.98	17.3	0.9	0.27	1.71	0.2	999	10	12	12.6	26.3
May-12	7.3	30.05	22	19	5.4	112.4	72.03	-3.5	40.25	69	45250	126	7.38	34.05	0.02	0.44	4.3	0.4	1710	240	15	20	22.52
June-12	7.59	30.53	21	18	5.2	108.23	105.44	-9.5	29	49	30417	2	9.37	10.27	0.01	0.24	2.68	0.4	250	70	14	20.48	24.3
July-12	7.6	32.83	22.7	18	5.4	115.45	125.83	-9.5	25.53	37	11200	68	10.02	2.51	0.06	0.31	1.7	0.05	490	90	15.33	20.67	58.04
Aug-12	7.68	32.36	27.5	19	7.1	120.73	113.31	-18.53	26.7	43.2	54500	7	10.11	16.83	0.05	0.47	3.72	0.01	400	250	16.4	21	21.85
Sep-12	7.49	32.55	23.6	23	8.3	126.07	106.89	2.43	48.75	231	16083	10	7.46	15	0.16	0.89	4.65	0.09	1630	50	17.67	21.03	28.61
Oct-12	7.3	27.8	20	15.94	7.04	98.97	77.81	1.92	21.1	399	26900	611	10.14	16.2	0.06	0.45	5.65	0.05	700	20	12.86	18.19	46.79
Nov-12	7.29	27.7	17.7	19.21	5.42	109.29	83.05	-3.5	73.76	184	22350	18	12.14	67.86	0.27	0.59	4.04	0.04	1550	30	14.13	20.21	63.03
Dec-12	7.19	30	14.7	17.83	3.82	99.6	91.13	1.17	77.13	201	20333	11	15.89	21.85	0.08	1.66	4.47	0.1	710	60	12.53	19	40.35
Jan-13	7.31	29.4	10.8	16.09	3.27	100.91	96.8	0.84	126.47	313.6	17680	10.2	16.17	35.83	9	1.36	3.46	0.09	2280	50	13.29	18.25	41
Feb-13	7.14	30.4	15.4	20.05	4.08	106.42	103.23	2.17	56.13	278	13475	4	14.16	19.78	3.38	0.48	3.4	0.05	2200	40	11.26	14.52	36
Mar-13	7.35	33.38	14.9	22	4.2	117.4	113.63	2.3	35.78	302	28900	7	11.31	10.26	2.73	0.32	3.38	0.05	590	30	16.5	19.5	36
Apr-13	6.88	34.08	18.3	23	5.4	124.06	123.29	2.3	40.3	107	36875	7.25	9.01	21.77	1.67	0.08	3.31	0.05	800	220	17.5	20.5	20
May-13	6.69	34.1	17.7	24	5.6	121.16	115.26	-154.85	47.56	144	22438	39	7.23	30.85	1.17	0.06	1.83	0.05	890	120	18	18.5	45
June-13	7.74	32.8	20	72.95	10.29	172.16	111.78	-6.72	37.5	103	43750	4	7.89	42.38	1.31	0.04	2.48	0.02	160	10	19.62	36.24	33
July-13	7.95	33.3	19.9	67.9	11	135.2	100.8	-15	30.9	88.2	38000	1.9	8	39.9	1.8	0.1	3.1	0.1	178	11	18.6	29.2	30.3
Aug-13	7.57	34.24	20.9	32.66	8.68	125.55	110.67	-24.52	16.98	79	1575	2	6.79	53.54	2.75	0.11	2	0.05	231.13	7.04	16.67	22.49	34
Sep-13	7.71	36.36	22.4	28.3	10	120.73	114.57	-33.4	28.8	71	3352	8	7.24	24.31	0.43	0.07	2.16	0.05	191.11	24.44	17	20	28
Oct-13	7.49	37.72	26.7	22	7.2	122.65	110.55	-12.2	56.75	46	8165	12	6.94	20.03	1.63	0.07	0.74	0.05	147.05	304.75	15.78	22.8	31
Nov-13	7.29	33.3	25.3	16.38	7.99	105.04	104.68	-28.62	41.3	118.8	980	84	8.33	27.24	1.57	0.11	0.45	0.05	142.44	19	13.94	18.82	32
Dec-13	6.81	19.53	16.7	15.3	5.5	94.66	59.93	-29.85	165	960	5473.33	619.67	11.19	6.72	1.27	2.46	0.46	0.15	885	18.52	12.09	17.75	30.3
Jan-14	6.84	24.16	8.52	10.93	3.73	66.86	79.1	-32.5	68.76	426	513	15	11.32	18.01	0.33	0.86	1.39	0.08	968.41	67.29	9.29	11.28	14.48
Feb-14	7.02	23.33	9.98	14	4	87.01	86	-30.55	51.75	174.25	3725	43	12.72	19.41	0.25	0.61	0.44	0.08	671.33	91.33	11.75	15.25	16.03
Mar-14	6.63	16.55	16.82	9	4.2	68.27	60	-68.95	82.5	160.25	1091	39	8.28	11.3	0.29	0.96	0.41	0.78	266.67	37.53	8.75	12.75	0.71
Apr-14	6.72	19.9	4.35	9.4	3.63	70.79	61.14	-28.18	63.67	251.25	1028	19	12.59	5.47	0.25	1.05	0.48	0.04	826	35.85	8.82	13.63	36.06
May-14	6.86	20.51	6.7	9.44	2.77	68.87	60.15	-42.7	54.9	165.4	4039	7.6	10.05	7.8	0.25	0.61	0.5	0.03	770.83	45.21	8.36	13.63	29.78
June-14	7.26	21.96	8.39	11.34	2.67	59.4	70.63	-1.87	49.34	142	1602	6	14.39	10.77	0.25	0.32	0.45	0.04	588	15.48	7.46	11.35	29.81
July-14	7.33	24.43	11.11	26.94	4.35	73.45	70.78	1.43	33.1	66	832	7	11.53	39.85	0.25	0.25	0.62	0.04	310.63	10	8.3	15.58	20.65
Aug-14	7.12	25.27	13.21	14.15	4.13	72.76	71.38	1.63	29.1	57.4	257.4	3.6	7.89	15.67	0.26	0.22	1.45	0.03	149.74	10	6.23	13.72	27.88
Sep-14	7.1	27.14	9.68	14.39	4.01	88.82	79.86	-25.42	102.62	77.2	2899	1.8	6.01	21.35	0.33	0.42	0.8	0.02	476.31	625	9.9	19.07	47.31
Oct-14	7.25	29.65	25	12.84	5	292.61	89.79	-19.08	48.08	65.75	2251	8	5.21	7.67	0.25	0.32	0.44	0.03	213.73	13.48	53.51	27.92	46.41
Nov-14	7.32	30.98	25	10	8.3	185	108.38	-21.75	46.22	68.5	407.75	10	9.25	24.11	0.25	0.11	0.56	0.03	138.43	45.93	12.5	17.51	31.8
Dec-14	7.12	27.79	25	12.1	5.98	75.26	94.45	-6.4	111.18	619.6	3167	14.8	11.17	18.68	0.16	0.09	1.98	0.17	12.25	60.75	9.92	13.59	25.77
Jan-15	7.2	27.96	25	11	5.2	98.71	90.15	-21.5	94.02	384	906	17.4	10.75	15.23	0.06	0.09	1.66	0.17	106.8	84.2	13.79	16.53	20.77
Feb-15	7.33	30.66	37	15	6.6	160.18	110.28	-15.02	55.04	88	3676	89.6	10.59	20.31	0.18	0.23	1.56	0.55	456	45.5	25.43	21.73	24.11
Mar-15	7.58	32.2	25	14.3	6.6	122.32	128.59	-14.45	40.11	52.25	407.8	2.4	7.28	14.43	0.1	0.13	0.97	0.2	160	544.2	17.44	19.89	30.45
Apr-15	7.56	32.9	25	36.06	7.27	138.02	109.19	-15	41.6	54	2179	1.75	8	27.7	0.07	0.04	0.69	0.2	100.51	68.87	16.45	27.84	34.56
May-15	7.66	33.6	25	21.8	5.5	125.58	104.89	-2.4	38.23	29.25	2438	1.5	10.14	47.11	0.06	0.06	0.5	0.2	117.11	10	16.24	23.21	37.33
June-15	7.41	34.87	19.23	19.3	9.2	99.2	107.03	-8	32.3	32	280.4	3.4	9.9	51.69	0	0.09	0.32	0.03	120.5	28	17	23.07	39.62
July-15	7.71	36.33	25	20.9	8.3	90.5	115.11	-0.7	25.01	26.5	173	11.25	4.76	45.86	0.07	0.08	0.68	0.25	152.81	67.75	19	26.17	39.13
Aug-15	7.54	39	25	21	7.2	137.43	110.78	-5.97	34.88	37.2	1657	18	4.72	23.56	0.09	0.05	0.77	0.2	90.5	7.75	18.7	23.88	40.24
Sep-15	7.57	41.35	25	39.71	10.27	125.9	108.73	-7.5	24.2	27.5	1783	14.75	5.9	20.26	0.07	0.03	0.8	0.41	95.36	10	24.3	10	47.97
Oct-15	7.49	44.5	25.31	30.32	9.23	144.92	118.22	-3	20.9	34.33	4225	7.25	7.43	8.58	50.8	0.19	0.08	0.25	95.6	322.23	12.39	18.71	50.8
Nov-15	7.62	49.35	25.11	NR	8.95	143.03	128.46	-9	21.58	56.2	4700	13.5	8.6	10.64	0.14	0.08	2.27	0.2	77	200	17.01	28.92	61.62
Dec-15	7.5	48.7	75.38	36.07	8.69	143.57	126.06	-8.25	28.12	61.25	6400	7.5	9.15	14.69	0.15	0.04	1.74	0.26	86.43	10	17.03	29.11	89.91
Jan-16	7.5	45.6	25	30.58	7.65	134.66	114.61	-15	39.58	62.75	2725	2.5	9.52	17.18	0.06	0.05	2.14	0.22	46.26	10	17.54	24.68	59.22
Feb-16	7.24	38.86	25	28.4	6.99	105.45	122.52	-19.63	48.66	57.2	1740	24	8.63	16.94	0.16	0.1	1.05	0.5	282.88	11.64	13.73	19.33	44.03
Mar-16	7.95	40	24.8	30	7	100	135.2	-20	50	75	1800.6	30	7.5	17.7	0.2	0.3	1.9	1	295.3	21.3	15.1	20.5	50.5
Apr-16	6.875	26.525	25	35.27	5	82.9756	67.5525	-42	66.975	140	686.25	6.25	8.58325	18.405	0.063	0.025	0.7255	0.46475	590.025	90.5	11.1337	14.6632	32.627
May-16	7.01	31.9	25	20.34	5	98.22	132.7	-40.64	28.18	62.8	1289	6.4	7.06	18.52	0.02	0.05	0.59	0.63	156.61	146.7	13.07	17.55	35.56
June-16	7.17	33.67	25	20.34	9	101.72	118.51	-28.95	12.18	25.5	890	6.25	6.99	13.82	0.06	0.02	0.5	0.7	547.03	436.52	14.28	16.93	26.7
July-16	7.27	31.6862	26.89	32	12.5	109.89	98.62	-10.9	23.35	34.75	119.5	1.5	8.079	41.5575	0.07	0.0455	1.82875	0.76	292.5	608	14.9	20.3	32.76
Aug-16	7.23	43.86	46.68	30.8	11.1	128.25	101.49	-25.8	13.88	23.6	60.2	0.4	6.04	10.1	0.04	0.24	0.54	0.36	319.65	489	17.9	21.51	32.22
Sep-16	7.09	43	30.23	28.3	12.2	121.02	122.06	-27.8	15.55	29.25	123.25	7.75	7.9	5.33	0.09	0.09	0.56	0.54	16.18	385.12	16.38	20.4	46.11
Oct-16	7.09	44.9	34.52	30.1	13.1	152.56	122	-30.8	25.83	61	277	31.25	8.18	2.69	0.04	0.19	0.33	0.11	198.58	538.5	20.47	27.08	53.55
Nov-16	7.09	45.33	36.95	36.3	15.3	135.44	194	-44	51.75	164.5	3083.75	163.5	11.01	1.15	0.22	1.15	0.35	0.9	68.6	298.2	15.96	27.63	52.39
Dec-16	6.77	26.6	10.65	18.4	7	89.28	89.94	-62.5	60.7	229	18100	1425	10.05	1.43	0.07	0.13	0.17	0.5	220	198.2	12.54	14.84	25.68
Jan-17	6.25	23.6	10	22	5	99	124	-100	33.4	148	1660	46	10.05	0.37	0.092	0.33	0.2	0.37	424	279	14	17	1.6
Feb-17	6.29	26.25	13	17	5	82	80	-100	32.3	98	2488	539	9.84	0.5	0.23	0.28	0.4	0.23	249	45	11	15	27
Mar-17	6.8	27.35	6.7	13	6	61	69	-144	20.51	50	722	13	10.3	4.8	0.02	0.4	0.2	0.38	53	2367	9	10	13
Apr-17	6.43	30.78	12	17	5	86	76	-100	23.2	70	525	50	9.24	7.6	0.068	0.91	0.2	0.03	62	9054	11	11	41
May-17	6.41	27.16	16	19	7	96	141	-111	24.64	47	1497	371	9.82	4.6	0.29	0.5	0.6	0.13	23	2439	13	17	3.3
June-17	6.21	29.1	20	19	8	87	81	-100	6.21	32	1867	95	8.92	1.9	0.35	0.037	0.8	0.84	29	23	14	11	15
July-17	6.87	34.4	17	20	15	95.4	99	-98	16.94	30	751	7	7.9	8.8	0.1	2.36	0.6	0.82	104	5008	12	13	3.6
Aug-17	7.26	35.08	21	29	13	106	100	-120	18.4	86	1211	4	9.36	9.6	0.013	0.05	0.4	0.96	69	19	15	18	26
Sep-17	7.38	35.95	22	27	12	89	108	-20	18.4	115	2475	137	10.1	85	0.079	0.69	0.6	1.3	280	111	12	15.3	40
Oct-17	7.25	38.42	27	27	15.2	106	109	-9	18.35	133	2464	460	10.7	20	0.065	1.88	0.3	1.4	349	47	14	19.4	35
Nov-17	7.06	35.83	18	26	11.8	77	109	-30	19.6	170	20467	82	9.6	16	0.053	1.44	0.3	1	529	209	10	13.6	23
Dec-17	6.85	30.87	22	32	11.2	120	127	-60	31.25	243	10225	2056	9.67	34	0.04	1.4	0.2	1.8	589	72	16	21.1	41
Jan-18	7	29.14	5	18	2.7	80	96	-40	27.06	193	12320	91	8.98	9.4	0.048	0.65	0.2	0.49	186	105	10	15	43
Feb-18	6.68	30.98	6.9	19	3.5	77	91	-90	45.5	302	3450	328	6.99	8.5	0.071	1.7	1.7	0.54	326	14	11	12.7	54
Mar-18	6.66	30.7	17	14	1.6	224	208	-80	41.97	228	3977	55	11.9	19	0.01	0.53	0.2	0.39	257	34	24	49.7	15
Apr-18	7.17	0.21	21.8	17.3	5.9	195	180.3	-50	50.3	29.65	5	10	10.5	2.7	0.01	0.21	0.3	0.5	749	33	11	50	18.9
May-18	6.96	31.53	23	24	6.8	84	95	-1	19.75	134	3	100	11.8	1.8	0.018	0.16	0.2	0.03	219	25	12	2	31
June-18	6.99	30.6	26	27	8.6	77	71	-2	15.35	35	2489	370	10.3	18	0.012	0.035	0.4	0.13	6.3	14	9.9	14.4	39
Min	6.21	0.21	4.35	9	1.6	59.4	59.93	-154.85	6.21	23.6	3	0.4	3	0.37	0	0.02	0.08	0.01	6.3	7.04	6.23	2	0.71
Max	7.95	49.35	75.38	72.95	15.3	292.61	208	2.43	165	960	54500	2056	16.17	85	50.8	2.46	6.63	3.8	2280	9054	53.51	50	89.91
SDV	0.388	7.30243	9.80229	10.5204	3.15993	35.4393	27.1159	35.0624	27.99	142.201	12526.8	312.612	2.48045	15.4073	5.60679	0.535086	1.42793	0.518834	459.82	1163.39	5.63365	7.18932	15.2444
Aver.	7.21923	31.7203	20.2001	22.4293	6.84298	111.648	101.528	-30.3704	44.2793	137.205	9272.8	136.117	8.96312	18.2598	1.09848	0.473125	1.43267	0.348985	446.209	327.474	14.6398	19.7036	34.9064
Limits	9.7	170	300	200	50	300	250	20	5	15	10	0.01	10	100	0.9	1.5	11	10	2000	400	100	300	500
Treatability	0.74425	0.18659	0.0673337	0.112146	0.13686	0.372159	0.406111	-1.51852	8.85587	9.14697	927.28	13611.7	0.896312	0.182598	1.22053	0.315417	0.130243	0.0348985	0.223105	0.818684	0.146398	0.0656787	0.0698128
