# Supplementary material for: Dataset on physicochemical and microbial properties of raw water in four drinking water treatment plants based in South Africa
Source: Data Brief. 2020 Jun 9;31:105822. doi: 10.1016/j.dib.2020.105822 (PMC7304003; doi:10.1016/j.dib.2020.105822)
Supplement: Supplementary file 2 [file mmc2.xml]

<?xml version="1.0" encoding="utf-8" standalone="no"?>
<data>
  <datasets>
    <author>masindivhahangwele@gmail.com;vhuthuhawemasindiJR@gmail.com</author>
    <type>0</type>
    <dataset>
      <value>4</value>
      <reason>Data will be made available on request</reason>
      <comments />
    </dataset>
  </datasets>
</data>
